# Supplementary material for: Effects of Preparation Procedures and Porosity on Thermoelectric Bulk Samples of Cu2SnS3 (CTS)
Source: Materials (Basel). 2022 Jan 18;15(3):712. doi: 10.3390/ma15030712 (PMC8836522; doi:10.3390/ma15030712)
Supplement: Supplementary file 1 [file materials-15-00712-s001.zip]

Archive with 1 entries (1 files):
- materials-1529756-supplementary.pdf
